# Supplementary material for: A novel hypothesis-generating approach for detecting phenotypic associations using epigenetic data
Source: Epigenomics. 2024 Jul 17;16(11-12):851–64. doi: 10.1080/17501911.2024.2366157 (PMC11370959; doi:10.1080/17501911.2024.2366157)
Supplement: Supplementary Figures S1-S8 and Tables S1-S3 [file IEPI_A_2366157_SM0001.zip]

Archive with 9 entries (9 files):
- Figure S1.png
- Figure S2.png
- Figure S3.jpg
- Figure S4.jpg
- Figure S5.jpg
- Figure S6.jpg
- Figure S7.jpeg
- Figure S8.jpeg
- Supplementary material.docx
